# Supplementary material for: Targeted and Untargeted Metabolomics Profiling of Wheat Reveals Amino Acids Increase Resistance to Fusarium Head Blight
Source: Front Plant Sci. 2021 Nov 19;12:762605. doi: 10.3389/fpls.2021.762605 (PMC8639535; doi:10.3389/fpls.2021.762605)
Supplement: Supplementary file 2 [file Table_1.XLSX]

## Sheet: tableS1
Table S1. Analysis of orthogonal test results of wheat extract under different procedures.
Group	Experment number	Extraction solvent	Extraction method	Extraction time	Extraction Peak
A	1	1	1	1	5902
	2	1	2	2	5882
	3	1	3	3	5900
B	4	2	3	1	5702
	5	2	1	2	5699
	6	2	2	3	5644
C	7	3	2	1	6621
	8	3	3	2	6445
	9	3	1	3	6499
	K1	17684	18100	18235
	K2	17045	18147	18026
	K3	19565	18047	18043
	R	2520	100	209
Sources of variance	Square sum	Degree of freedom	F value	P value
Extraction solvent	44098	2	141.026	0.007
Extraction method	8852.67	2	1.0912	0.4782
Extraction time	1668.67	2	0.2057	0.8294
