# Supplementary material for: Targeted and Untargeted Metabolomics Profiling of Wheat Reveals Amino Acids Increase Resistance to Fusarium Head Blight
Source: Front Plant Sci. 2021 Nov 19;12:762605. doi: 10.3389/fpls.2021.762605 (PMC8639535; doi:10.3389/fpls.2021.762605)
Supplement: Supplementary file 3 [file Table_2.XLSX]

## Sheet: 0dpi
Table S2. Identification results of differently accumulated metabolites between Sumai3 and Shannong20 without Fusarium graminearum treatment.
0dpi
name	Formula	Molecular Weight	KEGG	log2 FC (Shannong20/Sumai3)
Coumarin	C9H6O2	146.036	C05851	>1
Ferulic acid	C10H10O4	194.058	C10470
D-(+)-Tryptophan	C11H12N2O2	204.09	C00525
Indole-3-acetic acid	C10H9NO2	175.063	C00954
Podophyllotoxin	C22H22O8	414.131	C10874
Agmatine	C5H14N4	130.122	C00179
L-Lysine	C6H14N2O2	146.105	C16440
L(-)-Pipecolinic acid	C6H11NO2	129.079	C00408
Adenine	C5H5N5	135.054	C00147
D-Panthenol	C9H19NO4	205.131	C05944
trans-Cinnamaldehyde	C9H8O	132.058	C00903
Phenylacetaldehyde	C8H8O	120.056	C00601
L-Histidine	C6H9N3O2	174.114	C00135
4-Oxoproline	C5H7NO3	129.041	C01877
Ornithine	C5H12N2O2	132.089	C01602
DL-Arginine	C6H14N4O2	174.111	C02385
Nicotinamide	C6H6N2O	122.048	C00153	<-1
4-Indolecarbaldehyde	C9H7NO	145.053	C06338
Omethoate	C5H12NO4PS	213.022	C18662
Pymetrozine	C10H11N5O	217.096	C18590
Imidacloprid	C9H10ClN5O2	255.052	C11110
Triadimefon	C14H16ClN3O2	293.093	C11156
L-Serine	C3H7NO3	105.044	C00065
D-(+)-Maltose	C12H22O11	342.116	C00243

## Sheet: 3dpi
Table S2. Identification results of differently accumulated metabolites between Sumai3 and Shannong20 under 3 dpi Fusarium graminearum treatment.
3dpi
name	Formula	Molecular Weight	KEGG	log2 FC (Shannong20/Sumai3)
DL-Arginine	C6H14N4O2	87.0558	C02385	>1
L-Lysine	C6H14N2O2	114.079	C00047
Benzyladenine	C12H11N5	225.098	C11263
D-(+)-Tryptophan	C11H12N2O2	204.09	C00525
Asparagine	C4H8N2O3	132.053	C00152
DL-Arginine	C6H14N4O2	174.112	C02385
Serotonin	C10H12N2O	176.095	C00780
L-Histidine	C6H9N3O2	174.114	C00135
L(-)-Pipecolinic acid	C6H11NO2	129.079	C00408
L-Lysine	C6H14N2O2	146.105	C00047
Ferulic acid	C10H10O4	194.058	C01494
Coumarin	C9H6O2	146.036	C05851
Betaine	C5H11NO2	117.079	C00719
O-Phospho-L-serine	C3H8NO6P	185.073	C01005
Asparagine	C4H8N2O3	132.052	C00152
DL-Tryptophan	C11H12N2O2	204.089	C00806
DL-Arginine	C6H14N4O2	174.111	C02385
Andrographolide	C20H30O5	350.206	C20214	<-1
Biotin	C10H16N2O3S	226.074	C00120
Triadimefon	C14H16ClN3O2	293.093	C11156
Adenine	C5H5N5	135.054	C00147
Nicotinamide	C6H6N2O	122.048	C00153
α-Eleostearic acid	C18H30O2	278.224	C08315
Carnosine	C9H14N4O3	226.232	C00386
Prodiamine	C13H17F3N4O4	350.127	C18884
Triadimefon	C14H16ClN3O2	293.093	C11156
D-(+)-Arabitol	C5H12O5	152.067	C01904

## Sheet: 6dpi
Table S2. Identification results of differently accumulated metabolites between Sumai3 and Shannong20 under 6dpi Fusarium graminearum treatment.
6dpi
name	Formula	Molecular Weight	KEGG	log2 FC (Shannong20/Sumai3)
Oleanolic acid	C30H48O3	438.349	C17148	>1
DL-Arginine	C6H14N4O2	87.0558	C02685
Biotin	C10H16N2O3S	226.074	C00120
6-Gingerol	C17H26O4	294.183	C10462
L-Serine	C3H7NO3	105.044	C00065
Ferulic acid	C10H10O4	194.058	C01494
Serotonin	C10H12N2O	176.095	C00780
DL-Arginine	C6H14N4O2	174.112	C02385
Agmatine	C5H14N4	130.122	C00179
D-(+)-Tryptophan	C11H12N2O2	204.09	C00525
O-Phospho-L-serine	C3H8NO6P	185.073	C01005
Asparagine	C4H8N2O3	132.052	C00152
DL-β-Leucine	C6H13NO2	131.093	C02486
DL-Arginine	C6H14N4O2	174.111	C02385
Indole-3-carboxylic acid	C9H7NO2	161.046	C19837
Phenylacetaldehyde	C8H8O	120.056	C00601
Phenylbutazone	C19H20N2O2	308.147	C07440
D-(+)-Proline	C5H9NO2	115.064	C00763	<-1
L-Glutathione (reduced)	C10H17N3O6S	307.083	C00051
Pymetrozine	C10H11N5O	217.096	C18590
L-(-)-Methionine	C5H11NO2S	149.051	C00073
Omethoate	C5H12NO4PS	213.022	C18662
Triadimenol	C14H18ClN3O2	295.108	C11127
L-Glutamate	C5H9NO4	147.058	C00025
trans-Cinnamaldehyde	C9H8O	132.058	C00903
Imidacloprid	C9H10ClN5O2	255.052	C11110
Carnosine	C9H14N4O3	226.232	C00386
Triadimefon	C14H16ClN3O2	293.093	C11156
Salicylic acid	C7H6O3	138.03	C00805
Triadimefon	C14H16ClN3O2	293.093	C11156
L-Glutathione (reduced)	C10H17N3O6S	307.084	C00051

## Sheet: 9dpi
Table S2. Identification results of differently accumulated metabolites between Sumai3 and Shannong20 under 9dpi Fusarium graminearum treatment.
9dpi
Name	Formula	Molecular Weight	KEGG	log2 FC (Shannong20/Sumai3)
Biotin	C10H16N2O3S	226.074	C00120	>1
Serotonin	C10H12N2O	176.095	C00780
D-(+)-Tryptophan	C11H12N2O2	204.09	C00525
L-Isoleucine	C6H13NO2	131.095	C00407
Betaine	C5H11NO2	117.079	C00719
Phenylbutazone	C19H20N2O2	308.147	C07440
Phenylacetaldehyde	C8H8O	120.056	C00601
Pimelic acid	C7H12O4	160.072	C02656
Indole-3-carboxylic acid	C9H7NO2	161.046	C19837
L-Glutamic acid	C5H9NO4	147.052	C00025
L-Phenylalanine	C9H11NO2	165.078	C00079
DL-β-Leucine	C6H13NO2	131.093	C02486
DL-Tryptophan	C11H12N2O2	204.089	C00806
Triadimefon	C14H16ClN3O2	293.093	C11156	<-1
L-Glutathione (reduced)	C10H17N3O6S	307.083	C00051
Carnosine	C9H14N4O3	226.232	C00386
Pymetrozine	C10H11N5O	217.096	C18590
Ferulic acid	C10H10O4	194.058	C01494
Omethoate	C5H12NO4PS	213.022	C18662
L-Glutamate	C5H9NO4	147.058	C00025
Triadimefon	C14H16ClN3O2	293.093	C11156
2-Oxoglutaric acid	C5H6O5	146.02	C00026
D-Glucose 6-phosphate	C6H13O9P	260.03	C00092
L-Glutathione (reduced)	C10H17N3O6S	307.084	C00051
Triadimefon	C14H16ClN3O2	293.093	C11156
