# Supplementary material for: Targeted and Untargeted Metabolomics Profiling of Wheat Reveals Amino Acids Increase Resistance to Fusarium Head Blight
Source: Front Plant Sci. 2021 Nov 19;12:762605. doi: 10.3389/fpls.2021.762605 (PMC8639535; doi:10.3389/fpls.2021.762605)
Supplement: Supplementary file 4 [file Table_3.XLSX]

## Sheet: tableS3
Table S3. Analysis Table of Metabolic Pathway
Potential biomarkers	Pathway ID	P value	Pathway size	Overlap (%)
Histidine metabolism	ath00340	0.0003698	47	6.38298
Glycine, serine and threonine metabolism	ath00260	0.0004446	50	6
Arginine biosynthesis	ath00220	0.002286	23	8.69565
beta-Alanine metabolism	ath00410	0.0044114	32	6.25
Glutathione metabolism	ath00480	0.006187	38	5.26316
Monobactam biosynthesis	ath00261	0.00651	39	5.12821
Glyoxylateand dicarboxylate metabolism	ath00630	0.015469	61	3.27869
Cysteine and methionine metabolism	ath00270	0.0159566	62	3.22581
Arginine and proline metabolism	ath00330	0.0240494	77	2.5974
One carbon pool by folate	ath00670	0.0285613	9	11.1111
